# Supplementary material for: Effectiveness of Therapeutic Exercise in Musculoskeletal Risk Factors Related to Swimmer’s Shoulder
Source: Eur J Investig Health Psychol Educ. 2022 Jun 2;12(6):601–15. doi: 10.3390/ejihpe12060044 (PMC9222170; doi:10.3390/ejihpe12060044)
Supplement: Supplementary file 1 [file ejihpe-12-00044-s001.zip]

Archive with 1 entries (1 files):
- ejihpe-1675492-supplementary.pdf
